# Supplementary material for: Mitochondrial Genome Evolution of Placozoans: Gene Rearrangements and Repeat Expansions
Source: Genome Biol Evol. 2020 Oct 8;13(1):evaa213. doi: 10.1093/gbe/evaa213 (PMC7813641; doi:10.1093/gbe/evaa213)
Supplement: evaa213_Supplementary_Data [file evaa213_supplementary_data.zip]

Archive with 2 entries (2 files):
- SuppleFigureTables_Legends.docx
- SuppleFigureTables.pdf
